# Supplementary material for: Cross-Reactivity of N6AMT1 Antibodies with Aurora Kinase A: An Example of Antibody-Specific Non-Specificity
Source: Antibodies (Basel). 2024 Apr 22;13(2):33. doi: 10.3390/antib13020033 (PMC11130794; doi:10.3390/antib13020033)
Supplement: Supplementary file 1 [file antibodies-13-00033-s001.zip]

Archive with 1 entries (1 files):
- antibodies-2960981-supplementary.pdf
